# Supplementary material for: NADPH-Oxidase, Rho-Kinase and Autophagy Mediate the (Pro)renin-Induced Pro-Inflammatory Microglial Response and Enhancement of Dopaminergic Neuron Death
Source: Antioxidants (Basel). 2021 Aug 25;10(9):1340. doi: 10.3390/antiox10091340 (PMC8472832; doi:10.3390/antiox10091340)
Supplement: Supplementary file 1 [file antioxidants-10-01340-s001.zip]

Archive with 1 entries (1 files):
- antioxidants-1303511-supplementary.pdf
